# Supplementary material for: Lecithin as an Effective Modifier of the Transport Properties of Variously Crosslinked Hydrogels
Source: Gels. 2023 Apr 27;9(5):367. doi: 10.3390/gels9050367 (PMC10217736; doi:10.3390/gels9050367)
Supplement: Supplementary file 1 [file gels-09-00367-s001.zip]

Archive with 1 entries (1 files):
- gels-2285541-Supplementary Materials.pdf
